# Supplementary material for: Risk factors of metachronous recurrence after endoscopic submucosal dissection for superficial esophageal squamous cell carcinoma
Source: PLoS One. 2020 Sep 4;15(9):e0238113. doi: 10.1371/journal.pone.0238113 (PMC7473781; doi:10.1371/journal.pone.0238113)
Supplement: S1 File — (XLSX) [file pone.0238113.s001.xlsx]

## Sheet: esoESD_0628
Age	Sex	Smoking	Post_Sm	Alcohol	Post_Al	DM	HTN	BMI	fu date(months)	Death	Recurrence	LVL	LVL_margin	Tumor_location	Circumference_tumor	Differentiation_ESD_specimen	Tumor_size_ESD_specimen	Depth_ESD_specimen	Lym_Invasion	Vas_Invasion
55	1	3	3	4	2	2	1	18.6	84	1	1	1	2	4	1	2	0.6	1	1	1
71	1	3	3	1	1	1	1	22.8	34	1	2	2	2	3	2	2	1.8	1	1	1
46	2	3	3	1	1	1	1	22.6	55	1	1	1	1	5	2	2	1.2	2	1	1
65	1	2	2	2	3	1	2	23.8	3	1	1	2	2	3	2	1	1.8	1	1	1
58	1	3	3	1	1	2	1	21.6	138	1	1	1	2	3	2	2	0.4	2	1	1
74	1	3	3	4	1	1	1	19.1	54	1	1	2	2	4	2	2	1	4	1	1
51	1	1	1	4	2	1	1	21.2	130	1	1	2	1	4	1	1	0.6	1	1	1
63	1	3	3	4	2	2	1	23.8	82	1	1	1	2	4	2	1	1.2	1	1	1
63	1	1	2	1	1	1	1	25.6	71	1	1	2	2	4	2	1	0.6	1	1	1
76	1	1	2	1	1	1	1	24.5	81	1	1	2	1	3	2	1	0.8	1	1	1
56	1	3	3	2	3	1	1	24.7	14	1	2	2	2	3	2	1	0.4	1	1	1
72	1	2	2	2	1	2	2	21.2	47	2	1	1	2	3	2	1	1	3	1	1
69	1	1	1	2	3	1	1	21.4	49	2	1	1	1	4	2	2	0.7	2	1	1
55	1	2	2	3	3	1	1	25.6	119	1	1	1	2	4	2	1	0.8	2	1	1
62	1	3	3	1	1	1	1	21.7	119	1	1	1	1	4	2	1	0.6	1	1	1
57	1	1	2	3	1	1	1	23.6	75	1	1	2	1	3	2	1	0.6	2	1	1
73	1	3	3	1	1	1	1	25.1	36	1	1	2	1	4	2	2	1	3	1	1
68	1	3	3	2	1	1	1	24.7	58	1	1	1	2	2	2	2	1	2	1	1
67	1	1	2	1	1	1	1	26.1	110	1	1	3	2	3	2	1	0.4	1	1	1
59	1	3	3	3	3	2	1	29	37	1	1	2	2	4	2	1	1	2	1	1
52	1	1	2	3	3	1	2	28.7	107	1	1	1	2	4	2	2	1.2	3	1	1
69	1	2	2	3	2	2	1	27.5	71	1	2	2	1	4	2	2	0.8	3	1	1
59	2	3	3	1	1	1	1	23.9	50	1	1	1	2	4	2	1	0.3	1	1	1
60	1	3	3	2	1	1	1	22.6	25	1	2	3	2	4	2	2	0.8	2	1	1
74	1	3	3	1	1	1	2	26.9	51	1	1	1	2	4	1	2	0.2	2	1	1
66	1	2	2	1	1	1	1	23.2	45	1	1	1	1	2	2	2	0.8	2	1	1
69	1	1	1	2	3	1	1	20	46	1	1	1	2	4	2	2	0.8	4	1	1
67	1	1	2	4	2	1	1	18.4	2	2	1	1	1	4	3	2	1.8	3	1	1
68	1	3	3	2	3	1	1	24.4	66	1	1	2	2	4	2	2	1.2	2	1	1
48	1	2	2	1	1	1	1	29.3	80	1	1	1	1	4	2	2	1.6	3	1	1
63	1	2	2	1	1	1	1	28.7	93	1	1	1	1	4	1	2	0.4	3	1	1
66	1	2	2	1	1	2	1	22	18	2	1	3	2	4	2	2	1	2	1	1
54	2	3	3	1	1	1	1	20.8	22	1	1	2	2	4	2	1	2	1	1	1
71	1	2	2	1	1	1	1	25.4	78	1	1	1	2	4	2	2	1.6	2	1	1
68	1	2	2	4	3	1	2	27.7	45	1	2	3	2	4	2	2	0.4	2	1	1
58	2	3	3	1	1	1	1	25.6	57	1	1	1	2	4	2	2	0.6	2	1	1
68	1	3	3	2	1	1	1	26.2	7	1	1	2	1	4	2	2	1.6	2	1	1
55	1	1	2	3	1	1	1	22.7	2	1	2	3	2	4	2	1	1.2	3	1	1
66	1	2	2	2	3	1	1	21.5	78	1	1	2	1	4	2	1	1.2	1	1	1
62	1	1	2	2	3	2	1	21.8	77	1	1	1	1	2	2	2	0.6	3	1	1
76	1	2	2	1	1	1	1	22.1	45	1	1	1	1	4	2	2	1.1	2	1	1
78	1	3	3	1	1	2	2	23.8	7	1	1	1	2	4	2	2	1.6	2	1	1
72	1	2	2	3	2	1	1	23.4	68	1	1	2	2	4	2	1	2.6	1	1	1
51	1	2	2	1	1	1	1	24.6	58	1	1	2	2	4	2	2	2.8	2	1	1
76	1	2	2	1	1	1	1	27.9	2	1	1	1	2	4	2	1	0.6	1	1	1
51	2	3	3	1	1	1	1	21.5	26	1	2	2	2	4	2	1	0.4	1	1	1
78	1	1	2	1	1	1	2	26.5	68	1	1	1	2	4	2	2	2.4	2	1	1
70	1	2	2	1	1	2	2	27.4	7	1	1	2	1	3	2	2	1.6	3	1	1
66	1	1	2	1	1	1	1	16	8	2	1	2	2	4	2	2	1.4	5	1	1
80	1	2	2	1	1	1	2	22.8	8	1	1	1	2	4	1	1	0.8	1	1	1
55	1	2	2	4	3	1	1	29.5	56	1	1	3	1	5	2	2	1.6	2	1	1
66	1	3	3	1	1	1	1	25.4	48	1	1	1	2	4	2	2	1.4	2	1	1
53	1	2	2	1	1	1	1	21.5	55	1	1	1	1	4	1	1	0.4	1	1	1
61	2	3	3	1	1	2	1	23.4	2	1	1	1	2	4	1	2	0.6	2	1	1
68	1	2	2	1	1	1	2	26	26	1	1	2	2	4	2	1	1	1	1	1
65	1	1	2	1	1	1	1	17.9	20	1	2	2	2	4	2	2	2	3	1	1
59	1	1	2	1	1	1	1	26.3	42	1	1	1	2	4	1	2	0.9	2	1	1
63	1	2	2	1	1	1	2	28.9	8	1	1	1	2	4	2	2	2.6	2	1	1
77	1	3	3	4	3	1	2	21.3	38	1	2	2	1	3	2	2	1.5	2	1	1
71	2	3	3	1	1	1	1	21.5	33	1	2	1	2	2	1	1	1.6	5	1	1
66	1	2	2	1	1	1	1	23.6	59	1	1	3	2	3	2	2	2.6	2	1	1
52	1	2	2	3	3	1	1	25.3	27	1	1	1	2	4	2	2	1	2	1	1
72	1	1	2	1	1	2	1	17.2	23	2	1	2	2	4	1	2	0.8	2	1	1
57	1	2	2	1	1	1	1	18.4	53	1	1	3	2	4	1	2	0.4	1	1	1
69	1	2	2	1	1	2	2	24.2	54	1	1	2	2	3	1	2	0.4	3	1	1
72	1	2	2	4	3	1	2	22.8	49	1	1	1	2	4	1	2	1.7	2	1	1
67	1	2	2	4	2	1	1	24.5	48	1	1	3	2	4	1	2	1.5	2	1	1
67	1	2	2	1	1	2	2	17.8	21	1	1	1	2	3	2	2	2.8	2	1	1
67	1	2	2	1	1	1	2	20.5	47	1	1	1	2	3	2	2	1.8	3	1	1
65	1	2	2	1	1	1	1	32.1	44	1	1	1	2	4	1	2	1.2	3	1	1
68	1	2	2	3	1	1	1	24	57	1	1	1	2	4	2	2	2	5	2	1
52	1	2	2	4	2	1	2	27.2	16	1	2	1	2	4	2	1	1.8	2	2	1
79	2	3	3	1	1	1	1	20.2	46	1	1	2	1	3	2	2	2.4	2	1	1
66	1	2	2	4	1	1	2	24.7	46	1	1	2	1	4	1	2	0.4	2	1	1
68	1	2	2	3	2	1	1	22.6	47	1	1	1	1	4	2	2	1.8	2	1	1
56	1	2	2	3	2	2	1	21.5	55	1	1	1	2	3	2	2	2.2	3	1	1
69	1	2	2	1	1	2	2	24.8	19	1	1	1	2	4	2	2	1.4	2	1	1
72	1	1	2	4	2	1	1	20	30	1	1	1	2	4	1	2	1.6	3	1	1
64	1	3	3	1	1	1	1	24.3	44	1	1	3	1	3	1	2	1	2	1	1
58	1	3	3	1	1	2	2	22.1	14	1	1	3	1	4	2	2	1.9	2	1	1
64	1	1	2	4	2	1	2	23.7	46	1	1	2	1	3	1	2	1.8	2	1	1
76	1	1	2	4	1	1	2	20.6	2	1	1	2	1	4	2	1	2.6	3	1	1
78	1	2	2	3	1	2	2	33.3	9	1	2	2	2	4	1	2	1	2	1	1
64	1	1	2	4	1	1	1	23.5	21	1	1	3	2	4	1	1	1.3	2	1	1
65	1	2	2	1	1	1	1	21.2	2	1	1	3	2	4	1	2	1	3	1	1
69	1	3	3	1	1	1	1	24	36	1	1	3	2	3	2	2	1	3	1	1
72	1	3	3	1	1	1	2	27.1	48	1	1	1	1	3	2	2	1.2	3	1	1
62	1	2	2	4	2	1	1	24.1	48	1	1	1	1	4	1	2	1.2	3	1	1
62	1	2	2	1	1	1	1	25.1	35	1	1	1	1	3	2	2	2	3	1	1
58	1	3	3	1	1	1	1	23.8	49	1	1	1	2	4	1	2	1.2	2	1	1
62	1	3	3	2	3	1	1	29.2	7	1	1	1	1	4	1	2	0.8	2	1	1
66	1	3	3	1	1	1	1	28.6	35	1	1	1	1	3	2	2	1.9	2	1	1
58	1	2	2	1	1	1	1	21.9	51	1	1	1	1	3	2	2	2.2	3	2	1
67	1	2	2	1	1	1	2	24.6	47	1	1	2	2	4	2	2	1.9	3	1	1
63	1	3	3	1	1	2	1	24.2	2	1	1	2	2	4	1	2	0.8	3	1	1
75	1	2	2	1	1	1	1	24.7	20	1	2	3	2	3	2	3	1.8	5	2	1
58	1	2	2	1	1	1	1	23.9	13	1	1	3	1	4	1	2	1	5	1	1
77	1	2	2	1	1	1	1	21.2	49	1	1	3	1	4	2	2	1.8	3	1	1
52	2	3	3	3	2	1	1	22.9	45	1	1	1	2	4	2	2	2.6	3	1	1
48	1	2	2	1	1	1	1	24.6	46	1	1	3	2	4	2	2	0.8	2	1	1
54	1	2	2	1	1	1	1	25.6	48	1	1	3	1	2	2	2	1.4	2	1	1
53	1	3	3	3	3	1	1	26.6	49	1	1	2	1	3	3	2	3.1	2	1	1
73	1	2	2	3	2	1	2	25.6	0	1	1	3	1	4	2	2	1	5	2	1
72	1	3	3	1	1	1	1	24	38	1	1	2	1	2	1	1	0.8	1	1	1
75	1	2	2	1	1	1	1	17.9	25	1	1	1	1	2	1	2	1.2	2	1	1
60	2	3	3	1	1	1	2	20.2	47	1	1	3	2	3	2	2	2.3	2	1	1
69	1	2	2	1	1	2	1	19.3	17	1	1	3	2	4	3	2	1.3	2	1	1
71	1	2	2	1	1	1	2	22.5	1	1	1	2	2	4	2	2	3.6	5	1	1
64	2	3	3	3	2	1	1	23.6	46	1	1	1	2	4	2	2	2.4	2	1	1
61	1	2	2	2	3	1	1	22.5	43	1	1	1	1	3	2	2	1.6	2	1	1
73	1	3	3	1	1	1	1	18.6	42	1	1	1	1	3	1	2	1.2	2	1	1
67	1	2	2	4	2	1	2	25.7	40	1	1	1	2	4	1	2	1	2	1	1
75	1	2	2	1	1	1	1	22.5	33	1	1	3	2	3	3	2	3.2	2	1	1
68	1	2	2	3	2	1	2	24.3	34	1	1	3	2	2	2	2	2.3	2	1	1
68	1	2	2	1	1	2	2	23.3	1	1	1	2	2	4	2	2	2.4	2	1	1
71	1	2	2	1	1	1	1	21.6	34	1	1	1	2	4	1	2	0.6	3	1	1
75	1	2	2	3	1	1	1	21.3	9	1	2	2	2	4	1	3	0.6	5	1	1
68	1	2	2	1	1	1	1	21.4	36	1	1	3	2	4	2	2	1.4	2	1	1
56	1	1	2	4	2	1	1	25.5	30	1	1	2	2	4	2	1	1.2	1	1	1
78	1	2	2	4	2	1	2	23.9	9	1	1	2	1	4	1	2	1.4	5	1	1
68	2	3	3	1	1	1	1	23.7	5	1	1	1	1	4	3	1	3	1	1	1
73	1	2	2	1	1	1	2	24.2	27	1	1	1	2	4	2	2	2	5	2	1
63	1	2	2	1	1	1	1	25.5	35	1	1	1	1	4	3	1	3.4	1	1	1
52	1	2	2	4	1	2	1	22.3	12	1	1	3	2	4	2	2	1.4	3	1	1
73	1	3	3	1	1	1	1	25.1	35	1	1	1	2	4	2	2	2.6	5	1	1
63	1	1	2	1	1	2	1	25.7	33	1	1	3	1	3	3	2	2.2	3	1	1
67	1	2	2	2	3	1	2	22.3	31	1	1	2	1	2	2	2	2	3	1	1
72	1	2	2	1	1	1	1	19.2	1	1	1	1	2	3	2	2	2.8	2	1	1
57	1	3	3	1	1	1	2	24.8	37	1	1	1	2	4	1	2	2	2	1	1
65	1	2	2	3	2	1	2	27.6	30	1	1	2	2	2	2	2	1.6	2	1	1
57	1	3	3	1	1	1	1	22.7	31	1	1	2	1	3	1	2	1.4	3	1	1
71	1	2	2	1	1	1	1	17	34	1	2	3	2	4	2	2	0.6	2	1	1
76	1	2	2	1	1	1	2	22.7	4	1	1	1	2	3	2	2	2	2	1	1
77	1	3	3	1	1	1	1	24.6	29	1	1	1	1	3	1	2	0.8	2	1	1
56	1	1	2	3	2	1	1	25.2	31	1	1	3	2	4	3	2	3.2	2	1	1
46	1	2	2	1	1	1	1	22.7	34	1	1	1	1	4	1	2	0.6	3	1	1
76	1	2	2	1	1	1	1	21.1	16	2	2	2	2	4	1	2	2	3	1	1
81	1	2	2	1	1	1	2	27.7	4	1	1	3	1	3	3	2	2.6	5	1	1
71	1	2	2	1	1	1	1	21.2	10	1	1	3	1	4	4	2	5.4	5	1	1
44	1	2	2	2	3	1	1	24.4	28	1	1	3	2	4	1	2	1.2	2	1	1
78	1	2	2	1	1	1	2	23.8	12	1	1	2	2	4	2	2	1.5	5	1	1
57	1	1	2	1	1	2	2	27.1	15	1	1	3	1	3	3	2	4.6	2	1	1
73	1	2	2	1	1	1	1	23.5	23	1	1	3	1	4	1	2	1.2	5	1	1
72	1	2	2	1	1	1	2	22.8	32	1	1	2	1	4	3	2	3.8	2	1	1
64	1	2	2	1	1	1	2	24.8	32	1	1	1	2	3	2	2	2	5	1	1
66	1	3	3	1	1	1	1	17.4	28	1	1	2	2	3	1	2	0.6	3	1	1
73	1	3	3	1	1	1	2	26.9	32	1	1	2	2	2	1	1	1.1	1	1	1
70	1	3	3	1	1	1	2	23.1	7	1	1	2	2	4	4	2	4.6	3	1	1
56	1	2	2	1	1	1	2	24.6	30	1	1	3	2	3	1	2	0.3	1	1	1
70	1	2	2	1	1	2	1	25.8	19	1	1	1	2	4	1	2	1.1	5	1	1
72	1	2	2	1	1	1	1	20.9	25	1	1	1	1	3	1	2	1	2	1	1
68	1	1	2	4	1	1	1	21.5	27	1	2	1	2	3	2	2	2.6	3	1	1
69	1	2	2	1	1	1	1	21	30	1	1	1	2	4	3	2	2.4	3	1	1
69	1	1	1	1	1	2	2	23.6	26	1	1	2	2	4	2	2	1	4	1	1
57	1	2	2	1	1	1	2	23	26	1	1	1	2	2	1	2	0.8	2	1	1
70	1	2	2	1	1	1	1	25.2	28	1	1	2	2	3	3	2	3.8	5	1	1
56	1	2	2	3	3	1	1	21.4	23	1	1	3	2	3	1	2	1.2	3	1	1
68	1	1	2	2	1	1	2	20.6	26	1	1	1	1	3	1	2	1.4	5	1	1
64	1	3	3	1	1	1	1	25.4	29	1	1	1	1	4	1	2	1.5	3	1	1
66	1	2	2	1	1	2	1	30.3	11	1	2	1	2	4	1	2	1.2	3	1	1
74	1	2	2	2	3	1	2	28	3	1	1	2	1	4	2	2	1.4	5	2	1
53	1	2	2	1	1	2	2	31.1	27	1	1	2	1	4	2	2	2	5	2	1
61	1	2	2	1	1	2	2	25.3	28	1	1	1	1	4	1	2	0.6	5	1	1
68	1	3	3	3	3	2	2	22.6	24	1	1	1	2	4	2	2	2.6	2	1	1
82	1	3	3	3	2	2	1	23.9	28	1	1	2	2	3	2	2	2.6	2	1	1
64	1	1	1	4	3	2	2	21.9	23	1	1	1	1	4	2	2	2.6	5	1	1
77	1	2	2	1	1	1	2	26.7	28	1	1	1	2	4	2	2	2.2	2	1	1
68	1	2	2	1	1	1	1	21	23	1	1	2	1	3	2	2	3	5	1	1
57	1	2	2	1	1	1	1	23.3	24	1	1	1	2	2	2	2	2.1	2	1	1
57	1	2	2	1	1	1	2	27.9	12	1	1	3	1	4	3	2	4.4	5	2	1
68	1	2	2	1	1	1	1	20	27	1	1	1	2	4	2	1	2	3	1	1
62	1	2	2	1	1	1	1	22.6	25	1	1	1	1	4	2	1	1	2	1	1
58	1	2	2	1	1	1	1	24.4	26	1	1	2	2	4	2	1	1.2	5	1	1
60	1	2	2	1	1	1	1	24	20	1	1	2	2	3	3	2	3.2	3	1	1
66	1	2	2	1	1	2	2	24.8	22	1	1	1	1	2	2	2	1.6	1	1	1
57	1	2	2	2	3	1	2	27	21	1	1	3	2	4	2	2	2.7	1	1	1
68	1	2	2	1	1	2	2	25.5	22	1	1	2	1	4	3	2	2	3	1	1
62	1	2	2	1	1	1	1	25	12	1	1	3	2	4	2	2	2.3	3	1	1
70	1	2	2	1	1	1	1	30.2	20	1	1	2	2	3	3	2	6.4	5	2	1
64	1	2	2	1	1	1	1	22	21	1	1	2	1	2	2	2	1.6	2	2	1
61	1	2	2	4	2	1	2	26.3	21	1	1	2	2	4	1	2	0.3	2	1	1
64	1	3	3	1	1	1	2	23.1	18	1	1	1	2	2	2	2	1.2	3	1	1
70	1	2	2	3	2	1	1	26.8	24	1	1	1	2	3	1	2	0.6	3	1	1
80	1	3	3	1	1	1	1	20.8	8	1	1	2	1	4	3	2	2.2	1	1	1
65	1	2	2	1	1	1	1	22.2	0	1	1	3	2	4	2	2	1.8	2	1	1
64	1	2	2	4	1	1	2	23.8	19	1	1	3	2	3	2	2	1.2	2	1	1
69	1	2	2	2	3	1	1	28	18	1	1	2	2	4	2	2	2	2	1	1
65	1	2	2	3	2	2	1	24.3	19	1	1	1	2	4	2	2	1.4	5	1	1
78	1	2	2	3	1	1	2	25.6	18	1	1	1	2	2	2	2	0.8	2	1	1
63	1	2	2	1	1	1	1	21.9	19	1	1	1	1	3	2	2	2.4	2	1	1
79	1	2	2	4	1	1	1	24.2	19	1	1	2	2	2	2	2	2	2	1	1
75	1	2	2	1	1	1	2	18.9	2	1	1	2	1	3	2	2	0.9	2	1	1
66	1	3	3	2	3	1	2	28.3	24	1	1	1	1	2	2	2	3	1	1	1
70	1	3	3	1	1	1	2	28.4	18	1	1	2	2	3	2	2	1.8	2	1	1
62	1	2	2	3	1	1	2	26.2	20	1	1	2	2	4	2	1	2	1	1	1
58	1	3	3	1	1	1	1	23.7	19	1	1	1	1	3	2	1	1.6	1	1	1
60	1	2	2	1	1	1	1	18	14	1	1	1	1	3	2	2	1.4	3	1	1
79	1	3	3	1	1	2	1	25.4	17	1	1	3	1	4	2	2	2	5	1	1
68	1	3	3	1	1	2	2	26.2	21	1	1	1	1	4	1	2	0.5	2	1	1
70	2	3	3	1	1	1	1	24.3	22	1	1	2	2	4	2	2	2.4	1	1	1
50	1	3	3	3	3	1	2	26	18	1	1	1	1	3	2	2	0.6	3	1	1
73	1	2	2	1	1	1	2	19	15	1	1	3	1	4	2	1	2.4	1	1	1
74	1	2	2	1	1	1	1	21.7	16	1	1	3	1	4	2	1	2.8	1	1	1
58	1	2	2	4	3	2	2	22.5	18	1	1	3	2	4	2	1	3.3	1	1	1
83	1	2	2	1	1	1	1	27.5	15	1	1	3	2	4	2	2	3.5	3	1	1
62	1	2	2	1	1	2	2	28.7	19	1	1	2	2	3	2	2	2.6	5	1	1
82	1	2	2	3	2	2	1	24.7	1	1	1	2	1	5	1	2	1.5	4	1	1
56	1	2	2	1	1	1	1	21.7	12	1	1	3	1	4	1	1	1.4	1	1	1
57	1	2	2	1	1	1	1	22.1	20	1	1	2	2	2	3	2	2.1	3	1	1
68	1	1	2	3	3	1	2	22.2	14	1	1	3	1	2	2	2	1.8	5	1	1
69	1	2	2	3	2	1	2	31.7	20	1	1	2	1	2	1	2	2	2	1	1
62	1	2	2	4	2	1	2	23.1	18	1	1	3	2	4	2	2	1.8	3	1	1
55	1	3	3	1	1	2	1	20.6	19	1	1	2	1	4	1	1	0.6	1	1	1
72	1	1	2	1	1	1	1	20.9	17	1	1	3	1	4	3	2	3.5	3	1	1
72	1	3	3	1	1	2	2	19.3	16	1	1	3	1	3	1	1	2.3	2	1	1
72	1	2	2	1	1	1	2	23.1	19	1	1	3	2	3	4	2	7	5	1	1
61	1	1	1	1	1	1	1	24.2	2	1	2	3	2	4	2	2	2	3	1	1
64	1	1	1	4	2	1	1	17.5	14	1	1	3	1	3	2	2	2.9	3	1	1
61	1	2	2	1	1	1	2	23.8	19	1	1	3	1	4	1	2	0.7	2	1	1
59	1	2	2	3	2	2	1	20.1	13	1	1	3	2	4	3	2	3	2	1	1
53	1	1	1	3	3	1	1	22.5	17	1	1	2	2	4	2	2	1.6	2	1	1
63	1	3	3	1	1	1	1	21.4	1	1	2	3	2	3	2	2	3.4	2	1	1
63	1	2	2	1	1	2	1	21.6	18	1	1	2	2	4	2	2	2.9	2	1	1
46	1	1	1	1	1	1	1	23.7	18	1	1	3	1	3	2	2	2	5	1	1
64	1	2	2	1	1	1	1	27.5	18	1	1	3	1	2	2	2	1.7	3	1	1
67	1	1	2	4	2	1	1	17.3	12	1	1	2	1	4	1	2	1.4	2	1	1
59	1	2	2	3	2	1	2	24.4	17	1	1	2	1	2	1	2	2	3	1	1
62	1	2	2	1	1	1	1	25	13	1	1	3	2	4	2	2	2	2	1	1
70	1	2	2	1	1	2	1	23.4	14	1	1	1	2	4	1	2	1.4	3	1	1
62	1	2	2	1	1	1	1	21.5	14	1	1	2	1	4	1		0.6	1	1	1
76	1	1	1	2	3	1	1	23.3	12	1	1	2	2	4	1	2	0.8	4	1	1
57	2	2	2	2	3	1	1	21.2	18	1	1	2	2	4	2	1	1.6	2	1	1
66	1	2	2	2	1	1	1	23.3	11	1	1	2	2	4	2	1	2.2	3	1	1
67	1	2	2	3	3	2	1	24.8	16	1	1	2	1	3	1	2	1.6	5	1	1
60	1	1	1	2	3	1	2	18.6	14	1	1	2	2	4	1	1	0.6	3	1	1
47	1	1	2	4	1	1	1	22.7	12	1	1	1	2	4	3	2	3.6	2	1	1
78	1	2	2	1	1	1	2	25.9	10	1	1	2	2	4	1	2	0.8	3	1	1
62	1	2	2	1	1	1	1	26.3	11	1	1	3	1	3	4	2	5.2	2	1	1
61	1	2	2	1	1	1	1	25.4	16	1	1	3	2	4	2		1.6	1	1	1
70	1	3	3	1	1	1	2	22.6	6	1	1	2	2	4	1	1	1.3	2	1	1
78	1	3	3	1	1	1	2	23.3	14	1	1	3	1	4	2		0.2	1	1	1
60	1	1	1	2	3	1	1	26.5	11	1	1	2	1	3	2	2	0.6	5	1	1
59	1	2	2	1	1	1	1	21.1	11	1	1	1	1	4	2	2	2.4	2	1	1
51	1	2	2	1	1	1	2	20.3	14	1	1	3	2	3	3	2	3.2	3	1	1
65	1	3	3	4	2	1	1	27.7	13	1	1	2	2	4	1	2	0.6	2	1	1
55	1	2	2	3	1	2	1	20.4	2	1	1	2	1	3	2	2	2.6	3	1	1
67	1	3	3	1	1	1	1	20.7	12	1	1	2	2	4	2		3.2	1	1	1
58	1	2	2	3	2	1	1	21.6	12	1	1	1	2	4	2	2	1.1	2	1	1
57	1	2	2	3	1	1	1	23.8	12	1	1	2	1	3	2		2.8	1	1	1
68	1	1	2	4	2	1	2	20	13	1	1	3	1	2	1	2	1	3	1	1
56	1	2	2	1	1	1	1	22.1	11	1	1	2	1	4	3	1	4.2	2	1	1
60	2	3	3	1	1	2	2	18.9	12	1	1	2	2	4	2	2	2.8	3	1	1
62	1	2	2	1	1	1	2	22	1	1	2	3	2	3	2		2.8	1	1	1

## Sheet: variables
Age	Age at procedure
Sex		{1, Male}...
Smoking		{1, Current smoker; 2, Ex-smoker; 3, Never-smoker}
Post_smoking	Smoking after procedure	99, Unknown
Alcohol		{1, None(alcohol abstinence); 2, more than once a month; 3, more than once a week; 4, 4 or more times a week}
Post_alcohol	Drinking after procedure	{1, None(alcohol abstinence); 2, more than once a month; 3, more than once a week; 4, 4 or more times a week}
DM		{1, No}...
HTN		{1, No}...
BMI
Date_Procedure
Last_f/u
Duration
Death		{1, No}...
Recurrence		{1, No; 2, Yes; 3, Extraesophageal recur}
LVL		{1, No LVLs; 2, Several(<=10) small LVLs; 3, Many(>10) LVLs; 4, Many(>10) irregular-shaped multiform LVLs}
LVL_margin		{1, Clear; 2, Unclear; 3, Spiculated}
Tumor_location	>20cm, 20-25, 25-30, 30-40cm, proximal end(AJCC 7th)	{1, cervical; 2, upper thoracic; 3, middle thoracic; 4, lower thoracic; 5, EG junction}
Circumference_tumor		{1, < 1/4; 2, 1/4-2/4; 3, 2/4-3/4; 4, >=3/4}
Diffentiation_ESD_specimen		{1, Well(CIS); 2, Moderately; 3, Poorly; 4, Others; 99, Unknown}
Tumor_size_ESD_specimen	cm, maximum
Depth_ESD_specimen	carcinoma in situ=M1	{1, Intraepithelial, M1; 2, LP, M2; 3, MM, M3; 4, SM1(<200mcm); 5, SM2, 3; 6, PM; 7, Subserosa; 99, Unknown}
Lym_Invasion		{1, Negative}...
Vas_Invasion		{1, Negative}...
